# Supplementary material for: Dihapto-Coordinated Conjugated Carbocycles (η2‑C n H n n = 5–8): Blurring the Line Between Aromatic and Antiaromatic Hydrocarbons
Source: J Am Chem Soc. 2025 Jul 24;147(31):28322–30. doi: 10.1021/jacs.5c09111 (PMC12333340; doi:10.1021/jacs.5c09111)
Supplement: Supplementary file 2 [file ja5c09111_si_002.xyz]

58
Compound 2
W      -0.269900    0.000800   -0.080800
O      -1.904000    0.345800   -2.519700
N      -1.267800    0.196200   -1.506100
P       0.038500   -2.533100   -0.175300
C      -0.497600   -3.574800    1.235600
H      -1.562100   -3.473500    1.449000
H      -0.280900   -4.620300    0.998100
H       0.071400   -3.292100    2.124900
C      -0.698000   -3.361700   -1.627900
H      -0.286500   -2.922100   -2.540000
H      -0.480400   -4.433300   -1.611300
H      -1.780000   -3.205200   -1.621500
C       1.808900   -3.012500   -0.243900
H       2.340900   -2.536000    0.585900
H       1.893300   -4.098600   -0.146700
H       2.264500   -2.700600   -1.185500
N       1.209400   -0.227000    1.679300
N       2.474400    0.228400    1.574600
N       2.802500    0.189700   -0.934100
N       1.578600   -0.170300   -1.363100
N       1.969500    2.245600    0.155500
N       0.651900    2.071300   -0.097000
C       1.106500   -0.806300    2.880100
H       0.170300   -1.240900    3.202800
C       2.325200   -0.731700    3.562600
H       2.556600   -1.105400    4.547800
C       3.166500   -0.059800    2.690400
H       4.200600    0.239000    2.784300
C       1.710400   -0.621200   -2.612700
H       0.841500   -0.963600   -3.159000
C       3.054400   -0.566200   -3.001300
H       3.483600   -0.860900   -3.946200
C       3.710100   -0.032900   -1.902100
H       4.749400    0.218100   -1.745000
C       0.168800    3.255300   -0.481000
H      -0.874700    3.353800   -0.744500
C       1.181000    4.221700   -0.464500
H       1.100200    5.268500   -0.712500
C       2.309300    3.530200   -0.058800
H       3.329800    3.854000    0.087400
B       2.930300    1.044100    0.351700
H       4.054900    1.421400    0.497200
C      -1.986300   -0.593300    1.217200
H      -1.625400   -1.216500    2.036900
C      -1.708500    0.805400    1.408200
H      -1.097300    0.980000    2.296800
C      -2.397100    2.036000    1.028900
H      -1.787400    2.905300    1.273600
C      -3.593400    2.359900    0.481300
H      -3.744700    3.432100    0.365400
C      -4.750500    1.598000    0.054700
H      -5.600000    2.244800   -0.161600
C      -5.006600    0.284100   -0.161100
H      -6.018600    0.094500   -0.516900
C      -4.235500   -0.942400   -0.073200
H      -4.757700   -1.779300   -0.535000
C      -3.048600   -1.287900    0.477100
H      -2.827900   -2.348500    0.360800
58
Compound TS2
W      -0.315900    0.161400    0.070800
O      -1.936800    0.601300   -2.340600
N      -1.356100    0.471100   -1.303600
P      -0.412900   -2.387800   -0.335900
C      -1.023000   -3.610400    0.886600
H      -2.101900   -3.524800    1.023200
H      -0.795000   -4.609400    0.504400
H      -0.519500   -3.475200    1.847000
C      -1.385100   -2.807600   -1.822300
H      -0.953500   -2.330700   -2.704400
H      -1.397700   -3.891300   -1.967400
H      -2.406200   -2.441400   -1.684200
C       1.257400   -3.081400   -0.654000
H       1.904000   -2.869100    0.204300
H       1.173600   -4.164800   -0.775800
H       1.703100   -2.657600   -1.555300
N       1.295600   -0.516800    1.579700
N       2.608000   -0.344500    1.336800
N       2.608700   -0.125600   -1.178600
N       1.291100   -0.166500   -1.455000
N       2.354900    1.887600    0.208900
N       1.010300    2.003300    0.100700
C       1.197900   -1.302000    2.658100
H       0.225200   -1.582400    3.041200
C       2.472000   -1.644000    3.122700
H       2.724900   -2.255400    3.974800
C       3.340000   -1.007700    2.248100
H       4.419500   -0.973100    2.212600
C       1.163600   -0.423600   -2.760600
H       0.180500   -0.477200   -3.209000
C       2.426700   -0.573800   -3.341200
H       2.659500   -0.790100   -4.372100
C       3.315500   -0.362500   -2.297200
H       4.395800   -0.346800   -2.273300
C       0.742300    3.306300   -0.023700
H      -0.279800    3.638000   -0.128400
C       1.923900    4.051700    0.009400
H       2.032400    5.122500   -0.062600
C       2.923500    3.104700    0.156300
H       3.997300    3.205600    0.222500
B       3.073400    0.516600    0.151900
H       4.259900    0.653500    0.166500
C      -1.687800    0.426500    1.887000
H      -1.016500    0.252200    2.723700
C      -1.633900    1.752500    1.378900
H      -0.893800    2.343000    1.916600
C      -2.540700    2.573600    0.629300
H      -2.235800    3.617400    0.598900
C      -3.727700    2.310600   -0.025900
H      -4.168800    3.213800   -0.451100
C      -4.516200    1.169800   -0.290500
H      -5.414900    1.409900   -0.856600
C      -4.374900   -0.202800   -0.062400
H      -5.183200   -0.777400   -0.518800
C      -3.478300   -1.023800    0.618500
H      -3.708000   -2.085900    0.556200
C      -2.329400   -0.750200    1.406600
H      -1.985800   -1.615400    1.968100
58
Compound 2H-D
W      -0.049300    0.278800   -0.386200
O      -0.607000    0.299500   -3.283600
N      -0.417800    0.327100   -2.093300
H      -0.920600    1.683200   -0.101400
P      -0.413400   -2.312600   -0.140200
C      -1.782100   -2.958400    0.891200
H      -2.748900   -2.641500    0.495000
H      -1.732400   -4.051000    0.894400
H      -1.683000   -2.591500    1.915100
C      -0.627300   -3.244700   -1.704000
H       0.261900   -3.133100   -2.327500
H      -0.773200   -4.305900   -1.482300
H      -1.491900   -2.870000   -2.256900
C       1.042000   -3.139200    0.612800
H       1.262300   -2.694200    1.587400
H       0.825000   -4.203200    0.745100
H       1.914100   -3.030800   -0.036700
N       0.755300   -0.035600    1.795200
N       2.073500    0.101300    2.055500
N       3.102800   -0.418600   -0.178500
N       1.994200   -0.570300   -0.924000
N       2.562600    1.927700    0.395200
N       1.375000    2.021700   -0.240500
C       0.200200   -0.541700    2.902800
H      -0.858700   -0.750400    2.934000
C       1.167600   -0.733400    3.893800
H       1.026700   -1.117200    4.892200
C       2.347800   -0.308300    3.305900
H       3.358800   -0.263900    3.684800
C       2.345100   -1.237500   -2.026600
H       1.607700   -1.444900   -2.790400
C       3.709700   -1.546200   -1.984900
H       4.290800   -2.080900   -2.720000
C       4.152300   -0.992300   -0.792800
H       5.136200   -0.952000   -0.347700
C       1.257200    3.280600   -0.669600
H       0.366900    3.587600   -1.200300
C       2.390100    4.019300   -0.314500
H       2.593600    5.058900   -0.518600
C       3.191600    3.115800    0.364300
H       4.161600    3.229700    0.826700
B       3.071400    0.592300    0.989500
H       4.159000    0.728300    1.466200
C      -2.191300    0.099600    0.210200
C      -2.695900    0.384800    1.423800
H      -2.027100    0.771700    2.195400
C      -4.087700    0.186900    1.890900
H      -4.210600   -0.445200    2.772800
C      -5.178100    0.801400    1.413900
H      -6.128500    0.643200    1.923900
C      -5.204700    1.757600    0.293800
H      -5.733000    2.692700    0.479900
C      -4.724600    1.540900   -0.939900
H      -4.889800    2.311900   -1.692600
C      -4.116100    0.289000   -1.421100
H      -4.549300   -0.110500   -2.338900
C      -3.069900   -0.363200   -0.889700
H      -2.743300   -1.256800   -1.424000
58
Compound 2H-P
W       0.031300   -0.364100   -0.469300
O      -0.208800   -1.359300   -3.245600
N      -0.109700   -0.945700   -2.116700
H      -0.961200   -1.563100    0.192600
P       1.260200   -2.441400    0.307000
C       0.355800   -3.596800    1.394500
H      -0.532700   -3.959300    0.871800
H       0.998400   -4.441900    1.657300
H       0.045300   -3.083500    2.307200
C       1.814600   -3.543400   -1.040600
H       2.507500   -3.021400   -1.703100
H       2.310200   -4.424600   -0.623500
H       0.940700   -3.856500   -1.618400
C       2.774800   -2.093900    1.277100
H       2.514700   -1.460100    2.130900
H       3.202600   -3.032100    1.642000
H       3.513300   -1.576400    0.660100
N       0.348900    0.286700    1.703300
N       1.188200    1.290600    2.025800
N       2.762000    1.235700    0.052300
N       2.196800    0.285200   -0.716200
N       0.771100    2.707700   -0.008900
N      -0.033000    1.900900   -0.735600
C      -0.108700   -0.223000    2.850500
H      -0.821700   -1.036000    2.834300
C       0.447800    0.457900    3.938400
H       0.273900    0.284300    4.988800
C       1.266800    1.417000    3.361700
H       1.892600    2.179500    3.803000
C       3.131600   -0.142500   -1.568500
H       2.892300   -0.903300   -2.298700
C       4.335700    0.532600   -1.338800
H       5.273400    0.410600   -1.858100
C       4.047400    1.408200   -0.303200
H       4.656900    2.149100    0.194000
C      -0.792000    2.687800   -1.500600
H      -1.529700    2.248900   -2.157700
C      -0.478000    4.031700   -1.271700
H      -0.914800    4.902200   -1.735600
C       0.523100    3.993800   -0.314400
H       1.078400    4.785000    0.168600
B       1.864600    2.139500    0.931500
H       2.503400    3.023000    1.421500
C      -2.116400    0.113800   -0.370800
C      -2.960200   -0.115000   -1.394700
H      -2.568600   -0.592200   -2.296700
C      -4.388400    0.257300   -1.486400
H      -4.683100    0.797100   -2.388200
C      -5.366900   -0.111900   -0.647000
H      -6.392800    0.149500   -0.907800
C      -5.215200   -0.931400    0.568600
H      -5.900900   -1.774500    0.655900
C      -4.393800   -0.681000    1.598900
H      -4.456600   -1.332800    2.470700
C      -3.497800    0.483100    1.717900
H      -3.598900    1.060700    2.637700
C      -2.552900    0.848500    0.839700
H      -1.949200    1.723600    1.092500
58
Compound 2B
W      -0.282100    0.040000   -0.020200
O      -1.796900    0.190100   -2.545400
N      -1.274900    0.198100   -1.452800
P      -0.458900   -2.478300   -0.101500
C      -1.057300   -3.429200    1.343900
H      -2.082000   -3.149200    1.591500
H      -1.025600   -4.496200    1.105300
H      -0.413700   -3.241300    2.206900
C      -1.539300   -3.067600   -1.451100
H      -1.219400   -2.621500   -2.396200
H      -1.513100   -4.158100   -1.527600
H      -2.561600   -2.736900   -1.243800
C       1.147100   -3.316500   -0.397300
H       1.866300   -2.977500    0.355800
H       1.020800   -4.399500   -0.312600
H       1.536300   -3.076500   -1.388300
N       1.323400   -0.373500    1.604300
N       2.614400   -0.043200    1.392600
N       2.725900   -0.118400   -1.125300
N       1.437300   -0.373300   -1.414100
N       2.219900    2.022600    0.017200
N       0.873400    1.998500   -0.092400
C       1.271200   -0.971500    2.799400
H       0.329600   -1.323000    3.197500
C       2.546500   -1.034000    3.370300
H       2.825700   -1.453800    4.324000
C       3.370000   -0.427400    2.435800
H       4.433600   -0.236500    2.439100
C       1.392300   -0.840700   -2.663500
H       0.438600   -1.095500   -3.108400
C       2.686500   -0.907000   -3.194600
H       2.984700   -1.246200   -4.174400
C       3.501300   -0.426000   -2.180900
H       4.569400   -0.267500   -2.139300
C       0.473500    3.258200   -0.274700
H      -0.579700    3.477700   -0.382100
C       1.576300    4.120900   -0.280600
H       1.578300    5.192600   -0.404500
C       2.665900    3.287500   -0.091500
H       3.723700    3.499300   -0.028500
B       3.055100    0.722400    0.129200
H       4.223000    0.973500    0.179500
C      -4.198000   -0.379400    0.298600
H      -5.089600   -1.007100    0.288800
C      -3.246100   -0.756900    1.173300
H      -3.526300   -1.622600    1.774200
C      -1.884800   -0.270400    1.494500
H      -1.482700   -0.850800    2.324100
C      -1.439500    1.110900    1.508300
H      -0.710100    1.279800    2.303200
C      -2.243700    2.336100    1.315000
H      -1.932800    3.136900    1.987500
C      -3.230900    2.688700    0.469200
H      -3.575000    3.719400    0.556400
C      -3.839800    1.956800   -0.642700
H      -4.042700    2.574300   -1.518300
C      -4.226700    0.674800   -0.719500
H      -4.702500    0.370400   -1.651400
52
Compound 3 
O      -1.782400   -1.327200    2.517700
N      -1.224000   -0.987700    1.529900
W      -0.417700   -0.413800    0.081600
N       1.469700   -1.553300    0.184800
N       2.661700   -0.967800   -0.061000
N       0.678500    0.545200   -1.688500
N       1.967700    0.922800   -1.546200
N       0.893600    0.816100    1.354700
N       2.118700    1.217400    0.955900
C       3.640700   -1.880000    0.042100
C       3.072200   -3.104700    0.361000
C       1.703700   -2.845200    0.444800
C       2.393600    1.553600   -2.652200
C       1.346600    1.597000   -3.558700
C       0.295100    0.948700   -2.907100
C       2.706300    1.915300    1.940200
C       1.833800    1.981100    3.018100
C       0.713400    1.259900    2.605700
B       2.771600    0.562500   -0.286800
H       3.910200    0.900100   -0.397000
H       4.670400   -1.591400   -0.113000
H       3.576500   -4.045700    0.515000
H       0.883800   -3.510600    0.675500
H       3.409000    1.917700   -2.715300
H       1.345800    2.025900   -4.548400
H      -0.703500    0.756400   -3.270500
H       3.708400    2.298800    1.811700
H       1.993300    2.468800    3.966900
H      -0.203000    1.038800    3.135800
C      -0.498900    3.244700    0.098900
H      -1.077900    4.167300    0.003400
H       0.092100    3.284500    1.016100
H       0.169800    3.147200   -0.762100
C      -2.704900    2.058900    1.593700
H      -2.113800    1.986100    2.507900
H      -3.182900    3.041300    1.549100
H      -3.471600    1.279100    1.600900
P      -1.650500    1.827800    0.126100
C      -2.776200    2.214600   -1.256300
H      -3.176500    3.219600   -1.095500
H      -2.231100    2.193600   -2.202500
H      -3.601700    1.500800   -1.289900
C      -3.209300   -1.314200   -0.632000
C      -2.089200   -0.893300   -1.449200
C      -1.166500   -1.991500   -1.471500
C      -1.700500   -2.988800   -0.615200
C      -2.979100   -2.591600   -0.152600
H      -2.173500   -0.135500   -2.215900
H      -0.335900   -2.122300   -2.155600
H      -3.594600   -3.137400    0.549600
H      -4.067500   -0.689900   -0.404800
H      -1.200600   -3.917900   -0.362600
52
Compound TS3
W      -0.427300    0.430500    0.000800
O      -1.681600    1.524500   -2.409000
N      -1.171200    1.113400   -1.426200
P      -1.706300   -1.787800   -0.315800
C      -0.551300   -3.202600   -0.394500
H      -1.137000   -4.122500   -0.472400
H       0.106000   -3.122600   -1.262000
H       0.050600   -3.235300    0.518700
C      -2.667500   -1.844800   -1.862000
H      -2.012600   -1.738600   -2.728500
H      -3.193800   -2.801400   -1.924200
H      -3.393400   -1.026900   -1.855300
C      -2.922300   -2.337800    0.933100
H      -3.110800   -3.403200    0.772600
H      -2.551300   -2.186000    1.948000
H      -3.858700   -1.793600    0.797700
B       2.766500   -0.611600    0.300200
H       3.903100   -0.963400    0.382200
N       1.491900    1.549300   -0.040900
N       2.667600    0.933700    0.214900
N       0.649200   -0.781800    1.644300
N       1.946400   -1.119500    1.494500
N       0.893300   -0.682600   -1.364700
N       2.117600   -1.126600   -1.010600
C       1.756100    2.841200   -0.265400
H       0.952100    3.529500   -0.487000
C       3.127500    3.072100   -0.148800
H       3.651500    4.007300   -0.267600
C       3.665900    1.829600    0.151200
H       4.687000    1.517100    0.316100
C       0.209700   -1.419900    2.737000
H      -0.813600   -1.308700    3.067000
C       1.236000   -2.181100    3.300500
H       1.193500   -2.797900    4.184400
C       2.325500   -1.957100    2.473100
H       3.339900   -2.327300    2.512100
C       0.723300   -0.970700   -2.662800
H      -0.187500   -0.687100   -3.171800
C       1.847400   -1.634700   -3.152100
H       2.013700   -2.002700   -4.152200
C       2.713000   -1.697900   -2.068500
H       3.715600   -2.091400   -1.980400
C      -1.581200    1.316700    1.837700
H      -1.157200    0.802500    2.688500
C      -1.083300    2.503200    1.247000
H      -0.211800    3.044200    1.591700
C      -2.136300    3.042900    0.405400
H      -2.067700    3.971500   -0.148600
C      -3.165000    2.137700    0.360800
H      -4.061600    2.203200   -0.242000
C      -2.789900    1.001800    1.170400
H      -3.427100    0.161700    1.408600
52
Compound 3A-D
W       0.034200    0.121400    0.596400
O      -0.338400    2.577000    2.175200
N      -0.204400    1.538400    1.602400
C      -5.176000   -0.436300    0.494200
H      -6.192300   -0.069700    0.375400
C      -4.861800   -1.602300   -0.110900
H      -5.646200   -2.101300   -0.674000
C      -3.599500   -2.314300   -0.039400
H      -3.631200   -3.331700   -0.423200
C      -2.402900   -1.909400    0.438700
H      -1.614700   -2.660300    0.426100
C      -4.319100    0.378000    1.337600
H      -4.832800    1.179800    1.863000
C      -2.988700    0.299700    1.558100
H      -2.582000    1.031100    2.254600
C      -1.967800   -0.605900    0.985400
P      -1.216100    1.279000   -1.285900
C      -0.202600    1.544900   -2.783300
H      -0.852400    1.905500   -3.585400
H       0.586100    2.276400   -2.602800
C      -2.711300    0.494900   -1.976100
H      -2.484500   -0.486800   -2.393800
H      -3.474700    0.399000   -1.204600
C      -1.834600    2.920300   -0.791300
H      -2.345400    3.388300   -1.637200
H      -2.541300    2.790100    0.033900
H      -3.086300    1.142600   -2.774000
H       0.249200    0.594200   -3.083400
H      -1.016400    3.561600   -0.459500
N       0.511600   -1.420000   -1.070200
N       1.793300   -1.598500   -1.461300
N       2.752400    0.649400   -0.932400
N       1.670500    1.241800   -0.387200
N       2.897400   -1.164900    0.755700
N       1.848600   -0.765800    1.506600
C      -0.244600   -2.130000   -1.918700
H      -1.317500   -2.160200   -1.801900
C       0.553100   -2.770200   -2.868900
H       0.235100   -3.413700   -3.674000
C       1.846400   -2.400400   -2.536400
H       2.797900   -2.649600   -2.984000
C       3.127300    2.833000   -0.987800
H       3.583200    3.796500   -1.153300
C       3.644300    1.583700   -1.298800
H       4.586700    1.292800   -1.740500
C       2.118800   -1.085400    2.777700
H       1.406700   -0.852300    3.557600
C       3.367700   -1.704200    2.854900
H       3.870100   -2.074200    3.734700
C       3.826100   -1.726800    1.545100
H       4.749200   -2.095000    1.120700
B       2.957200   -0.874700   -0.766500
H       4.005900   -1.217100   -1.221800
C       1.890400    2.562200   -0.400800
H       1.156600    3.242800    0.008700
H      -1.259400   -0.853800    1.852200
52
Compound 3A-P
W       0.050800   -0.591500   -0.201000
O       0.232800   -2.112600   -2.714200
N       0.140400   -1.516500   -1.695600
C      -2.543400   -1.177100    1.519600
H      -2.314700   -0.495200    2.329600
C      -2.316000   -2.679200   -0.263200
H      -1.874300   -3.318200   -1.019400
C      -1.536600   -1.801500    0.634100
H      -0.663900   -2.294800    1.153900
C      -3.775100   -1.545800    1.092100
C      -3.634500   -2.484400   -0.021400
H      -4.721800   -1.205400    1.496200
H      -4.461200   -2.934500   -0.559400
P       2.489800   -1.182600    0.382200
C       3.440500    0.250100    0.981400
H       4.442400   -0.076700    1.273500
H       3.518600    0.999100    0.188700
C       2.582500   -2.424700    1.715300
H       2.112700   -2.040300    2.622300
H       2.066900   -3.334000    1.396500
C       3.467000   -1.916900   -0.966400
H       4.456700   -2.187800   -0.588400
H       2.955500   -2.813300   -1.326700
H       3.632200   -2.654200    1.919900
H       2.930400    0.687700    1.843800
H       3.578100   -1.209800   -1.790200
N       0.070100    0.665900    1.676600
N      -0.133700    1.996700    1.641500
N       0.778700    2.426100   -0.655800
N       0.997600    1.170400   -1.101100
N      -1.636400    2.036200   -0.370800
N      -1.598200    0.743900   -0.764600
C       0.265000    0.330900    2.957200
H       0.434800   -0.702100    3.228900
C       0.188300    1.466900    3.766400
H       0.300000    1.526100    4.837600
C      -0.067000    2.505200    2.882000
H      -0.206300    3.564100    3.046700
C       2.285000    2.572700   -2.276700
H       2.994300    2.961200   -2.990300
C       1.536900    3.287000   -1.348200
H       1.483400    4.346600   -1.142800
C      -2.716400    0.497200   -1.453700
H      -2.896100   -0.490700   -1.854800
C      -3.503400    1.649800   -1.502600
H      -4.461300    1.775600   -1.982400
C      -2.773500    2.601800   -0.806700
H      -2.976000    3.642800   -0.598800
B      -0.410000    2.702000    0.301800
H      -0.580400    3.872100    0.456700
C       1.899300    1.246700   -2.091500
H       2.211800    0.352200   -2.612800
56
Compound 4D
W      -0.367000    0.164300   -0.017500
O      -2.113700    0.831200   -2.293400
N      -1.397000    0.588200   -1.376700
P      -0.739500   -2.339500   -0.327700
C       0.825000   -3.263000   -0.554100
H       0.605600   -4.334000   -0.561600
H       1.317600   -2.992100   -1.489100
C      -1.519200   -3.328900    0.997600
H      -0.954000   -3.227500    1.927200
H      -2.553300   -3.024000    1.163100
C      -1.766600   -2.729100   -1.783300
H      -1.899600   -3.810800   -1.870200
H      -2.741200   -2.247400   -1.661400
H      -1.506000   -4.377200    0.686800
H       1.492700   -3.038900    0.284300
H      -1.293600   -2.347400   -2.690400
N       1.052100   -0.555400    1.631600
N       2.385900   -0.428900    1.471000
N       2.552800   -0.379700   -1.046900
N       1.252600   -0.395200   -1.403100
N       2.352500    1.742700    0.198600
N       1.026200    1.931100    0.005200
C       0.864500   -1.204100    2.787800
H      -0.132700   -1.418400    3.145900
C       2.092600   -1.504900    3.381300
H       2.268300   -2.017000    4.314300
C       3.034200   -0.988800    2.505200
H       4.113900   -0.973600    2.545200
C       2.483300   -0.939400   -3.191200
H       2.769500   -1.220400   -4.192600
C       3.314400   -0.698900   -2.106700
H       4.391200   -0.714100   -2.017500
C       0.850200    3.229800   -0.259600
H      -0.137600    3.617000   -0.468600
C       2.074600    3.900800   -0.223500
H       2.257800    4.951000   -0.387500
C       3.001100    2.912000    0.065900
H       4.074700    2.953200    0.180500
B       2.975500    0.323200    0.268800
H       4.164400    0.386200    0.350900
C       1.194500   -0.720300   -2.699500
H       0.239500   -0.785200   -3.203200
C      -1.576900    1.041500    1.782900
H      -0.906300    1.065000    2.638300
C      -1.826000    2.248500    1.162900
H      -1.229200    3.077500    1.539000
C      -2.848700    2.632300    0.220100
H      -2.791500    3.660100   -0.125500
C      -3.887900    1.876200   -0.209700
H      -4.611000    2.368200   -0.855600
C      -2.068100   -0.262900    1.341600
H      -1.863100   -1.034200    2.078500
C      -3.432600   -0.393700    0.790700
H      -3.894300   -1.364900    0.963200
C      -4.193200    0.500000    0.120300
H      -5.168800    0.153900   -0.209500
56
Compound 4P
W      -0.392900    0.041300   -0.046400
O      -2.046600    0.698700   -2.394000
N      -1.404400    0.407100   -1.434700
C      -1.488300    1.166700    1.468500
H      -0.795000    1.377900    2.281600
C      -2.350000    2.313900    1.176000
H      -2.030100    3.243600    1.643700
C      -3.471600    2.389500    0.415700
H      -3.924700    3.370600    0.307800
C      -4.149500    1.318700   -0.262000
H      -4.965600    1.626600   -0.911900
C      -2.052100   -0.187700    1.565100
H      -1.722000   -0.846600    2.362700
C      -3.046100   -0.690400    0.734600
H      -3.255600   -1.752500    0.853900
C      -3.949600   -0.024700   -0.151500
H      -4.591800   -0.677000   -0.734700
P      -0.455200   -2.525800   -0.172200
C       1.210600   -3.236900   -0.435100
H       1.159900   -4.321000   -0.300500
H       1.577500   -3.016500   -1.438800
C      -0.984100   -3.472700    1.302900
H      -0.245400   -3.339400    2.096600
H      -1.964900   -3.168100    1.671000
C      -1.475900   -3.189700   -1.529700
H      -1.386100   -4.278400   -1.578000
H      -2.520700   -2.914700   -1.359800
H      -1.020700   -4.532300    1.033500
H       1.900500   -2.812800    0.301400
H      -1.144900   -2.752000   -2.475100
N       1.145200   -0.370900    1.619900
N       2.437000   -0.012500    1.453700
N       2.607700   -0.058900   -1.058800
N       1.327200   -0.307600   -1.391900
N       2.051300    2.054700    0.080600
N       0.717600    1.984200   -0.111900
C       1.065900   -0.968900    2.815700
H       0.122300   -1.342700    3.186800
C       2.320300   -1.003200    3.428800
H       2.575000   -1.417300    4.391800
C       3.162500   -0.379400    2.522300
H       4.221000   -0.165900    2.561800
C       2.627700   -0.827800   -3.136800
H       2.955000   -1.158900   -4.109900
C       3.411500   -0.358300   -2.092500
H       4.478100   -0.202100   -2.016300
C       0.289200    3.218000   -0.386800
H      -0.758200    3.397500   -0.587600
C       1.363600    4.113500   -0.362800
H       1.341300    5.177200   -0.540700
C       2.464100    3.326400   -0.065400
H       3.509800    3.574700    0.046600
B       2.905900    0.770000    0.214000
H       4.067700    1.032000    0.293600
C       1.319900   -0.764700   -2.648900
H       0.386200   -1.035000   -3.125000
56
Compound TS4a
W       0.374600    0.175300   -0.013100
O       2.059300    0.881500    2.294000
N       1.385400    0.613500    1.354700
P       0.792900   -2.366500    0.319900
C       1.712000   -2.740100    1.851400
H       1.181300   -2.357300    2.724600
H       1.837800   -3.821800    1.951500
H       2.694300   -2.262400    1.795100
C      -0.810600   -3.238100    0.487700
H      -0.617800   -4.310000    0.585600
H      -1.358300   -2.892300    1.366100
H      -1.413800   -3.062500   -0.408900
C       1.648400   -3.434500   -0.898700
H       1.306200   -3.229700   -1.915300
H       2.728300   -3.284300   -0.837300
H       1.428600   -4.476500   -0.649900
B      -2.990900    0.343500   -0.249100
H      -4.180700    0.402000   -0.320100
N      -2.410700   -0.425000   -1.448200
N      -1.079100   -0.564500   -1.621100
N      -2.545600   -0.350700    1.063500
N      -1.239900   -0.334200    1.397400
N      -2.363300    1.755700   -0.185100
N      -1.038100    1.925100    0.013300
C      -0.912800   -1.339000   -2.702400
H       0.076800   -1.610300   -3.042000
C      -2.150500   -1.699500   -3.238100
H      -2.343600   -2.307000   -4.108200
C      -3.076400   -1.092900   -2.403200
H      -4.156900   -1.086000   -2.421500
C      -1.153400   -0.652600    2.694400
H      -0.190900   -0.682100    3.186200
C      -2.427900   -0.903900    3.206800
H      -2.690600   -1.189300    4.213300
C      -3.282200   -0.686700    2.134900
H      -4.359500   -0.731000    2.062700
C      -0.834500    3.227200    0.227600
H       0.162900    3.599300    0.416100
C      -2.046800    3.920400    0.162800
H      -2.210500    4.978800    0.291400
C      -2.991300    2.941500   -0.098600
H      -4.062900    2.999000   -0.224200
C       1.377400    1.690000   -1.341900
H       0.635100    2.168800   -1.975500
C       2.333500    2.649600   -0.744300
H       2.062200    3.694200   -0.884000
C       3.492500    2.412700   -0.096700
H       4.040000    3.282400    0.256100
C       4.116100    1.131700    0.193900
H       4.988300    1.177300    0.841300
C       3.767200   -0.090700   -0.263700
H       4.359900   -0.942600    0.057900
C       2.720600   -0.408600   -1.223900
H       2.811600   -1.390100   -1.676900
C       1.825700    0.431500   -1.863500
H       1.334500    0.045600   -2.750500
56
Compound TS4b
W      -0.377300    0.075000   -0.044300
O      -2.157900    0.786900   -2.287900
N      -1.432300    0.477800   -1.388200
C      -1.484900    1.140500    1.521700
H      -0.822600    1.284300    2.373000
C      -2.197900    2.319100    1.153200
H      -1.785600    3.234700    1.576200
C      -3.290700    2.502300    0.329100
H      -3.575900    3.530000    0.128500
C      -4.115900    1.511200   -0.226500
H      -4.937200    1.883800   -0.835200
C      -2.033600   -0.246800    1.431000
H      -1.763100   -0.913500    2.245100
C      -3.232700   -0.601900    0.765900
H      -3.532100   -1.640000    0.907200
C      -4.100800    0.131400   -0.036000
H      -4.900700   -0.429500   -0.507900
P      -0.552200   -2.472000   -0.212900
C       1.077500   -3.271300   -0.455500
H       0.959600   -4.355900   -0.383400
H       1.498600   -3.019800   -1.430200
C      -1.177700   -3.438700    1.210500
H      -1.173200   -4.497100    0.934600
H      -0.515300   -3.297000    2.067600
C      -1.578400   -3.042700   -1.609100
H      -1.587000   -4.134900   -1.660300
H      -2.598800   -2.672600   -1.473000
H      -2.192500   -3.152800    1.490400
H       1.760400   -2.929600    0.329100
H      -1.178500   -2.635600   -2.541100
N       1.131500   -0.427300    1.623900
N       2.440800   -0.142100    1.459300
N       2.611200   -0.169700   -1.057400
N       1.321900   -0.349600   -1.402700
N       2.165100    1.960300    0.109500
N       0.827700    1.974100   -0.077500
C       1.017200   -1.029700    2.813700
H       0.052000   -1.350300    3.180000
C       2.268300   -1.141800    3.425800
H       2.499200   -1.578400    4.384800
C       3.144900   -0.559500    2.524400
H       4.213900   -0.406800    2.565200
C       2.608000   -0.893700   -3.151900
H       2.924900   -1.217900   -4.130700
C       3.406600   -0.485100   -2.093800
H       4.478800   -0.381100   -2.008900
C       0.480000    3.234400   -0.346700
H      -0.552700    3.483400   -0.549800
C       1.608300    4.060600   -0.323500
H       1.652600    5.124400   -0.497000
C       2.657300    3.203800   -0.033400
H       3.716900    3.385200    0.075900
B       2.947600    0.627500    0.227000
H       4.121900    0.827700    0.308600
C       1.301300   -0.778100   -2.668900
H       0.358500   -0.989300   -3.156500
56
Compound 4H-P
W       0.011600   -0.472600   -0.324500
O      -0.262800   -2.038900   -2.818800
N      -0.149200   -1.378600   -1.822700
C      -5.204900    0.145200    0.840800
H      -6.115200    0.533200    1.288500
C      -5.347400   -0.909500   -0.038600
H      -6.359300   -1.263600   -0.214000
C      -4.332100   -1.580300   -0.736700
H      -4.674700   -2.379300   -1.389800
C      -2.958200   -1.396700   -0.708300
H      -2.415100   -2.097100   -1.339800
C      -4.015900    0.793500    1.205600
H      -4.140700    1.629000    1.890200
C      -2.707200    0.543200    0.820100
H      -1.992100    1.244200    1.246100
C      -2.150100   -0.458100   -0.016900
P       1.577500   -2.216800    0.627500
C       3.072600   -1.502500    1.402400
H       3.667700   -2.303000    1.851100
H       3.674800   -0.976400    0.658400
C       0.931800   -3.310800    1.937500
H       0.616100   -2.715800    2.797300
H       0.072800   -3.865200    1.551700
C       2.198400   -3.406800   -0.608500
H       2.846300   -4.142000   -0.123100
H       1.345300   -3.916100   -1.064900
H       1.711200   -4.011100    2.250300
H       2.768000   -0.797100    2.181500
H       2.760000   -2.890100   -1.388800
N       0.338700    0.583300    1.659400
N       0.959100    1.777800    1.730000
N       2.391600    1.642000   -0.340700
N       1.992900    0.466000   -0.866700
N       0.146100    2.685900   -0.468700
N      -0.515100    1.618300   -0.966400
C       0.053600    0.214400    2.913300
H      -0.467000   -0.715800    3.097700
C       0.502400    1.184800    3.813700
H       0.420500    1.179600    4.889300
C       1.072200    2.163200    3.011900
H       1.544900    3.102600    3.260500
C       4.003100    0.984100   -1.711600
H       4.918800    0.940700   -2.280100
C       3.595400    1.978200   -0.835000
H       4.067500    2.904100   -0.539100
C      -1.464100    2.084700   -1.782700
H      -2.127500    1.396600   -2.289900
C      -1.420800    3.481100   -1.820100
H      -2.051600    4.148500   -2.386100
C      -0.378600    3.817300   -0.969500
H       0.030400    4.777400   -0.689400
B       1.388300    2.517800    0.447000
H       1.865700    3.579800    0.712600
C       2.952100    0.061900   -1.704700
H       2.837200   -0.861700   -2.255300
H      -0.726600   -1.641000    0.658900
56
Compound 4A-D
W       0.034200    0.121400    0.596400
O      -0.338400    2.577000    2.175200
N      -0.204400    1.538400    1.602400
C      -5.176000   -0.436300    0.494200
H      -6.192300   -0.069700    0.375400
C      -4.861800   -1.602300   -0.110900
H      -5.646200   -2.101300   -0.674000
C      -3.599500   -2.314300   -0.039400
H      -3.631200   -3.331700   -0.423200
C      -2.402900   -1.909400    0.438700
H      -1.614700   -2.660300    0.426100
C      -4.319100    0.378000    1.337600
H      -4.832800    1.179800    1.863000
C      -2.988700    0.299700    1.558100
H      -2.582000    1.031100    2.254600
C      -1.967800   -0.605900    0.985400
P      -1.216100    1.279000   -1.285900
C      -0.202600    1.544900   -2.783300
H      -0.852400    1.905500   -3.585400
H       0.586100    2.276400   -2.602800
C      -2.711300    0.494900   -1.976100
H      -2.484500   -0.486800   -2.393800
H      -3.474700    0.399000   -1.204600
C      -1.834600    2.920300   -0.791300
H      -2.345400    3.388300   -1.637200
H      -2.541300    2.790100    0.033900
H      -3.086300    1.142600   -2.774000
H       0.249200    0.594200   -3.083400
H      -1.016400    3.561600   -0.459500
N       0.511600   -1.420000   -1.070200
N       1.793300   -1.598500   -1.461300
N       2.752400    0.649400   -0.932400
N       1.670500    1.241800   -0.387200
N       2.897400   -1.164900    0.755700
N       1.848600   -0.765800    1.506600
C      -0.244600   -2.130000   -1.918700
H      -1.317500   -2.160200   -1.801900
C       0.553100   -2.770200   -2.868900
H       0.235100   -3.413700   -3.674000
C       1.846400   -2.400400   -2.536400
H       2.797900   -2.649600   -2.984000
C       3.127300    2.833000   -0.987800
H       3.583200    3.796500   -1.153300
C       3.644300    1.583700   -1.298800
H       4.586700    1.292800   -1.740500
C       2.118800   -1.085400    2.777700
H       1.406700   -0.852300    3.557600
C       3.367700   -1.704200    2.854900
H       3.870100   -2.074200    3.734700
C       3.826100   -1.726800    1.545100
H       4.749200   -2.095000    1.120700
B       2.957200   -0.874700   -0.766500
H       4.005900   -1.217100   -1.221800
C       1.890400    2.562200   -0.400800
H       1.156600    3.242800    0.008700
H      -1.259400   -0.853800    1.852200
56
Compound 4A-P
W       0.137600   -0.575000   -0.144800
O       0.043700   -2.139100   -2.637900
N       0.041000   -1.544700   -1.606900
C      -4.714700   -0.249800    0.740400
H      -5.572300    0.405800    0.870000
C      -4.784700   -1.181300   -0.234900
H      -5.693600   -1.217400   -0.830100
C      -3.790400   -2.189900   -0.553900
H      -4.137300   -2.980300   -1.215600
C      -2.497700   -2.270400   -0.170500
H      -1.940800   -3.129900   -0.539700
C      -3.643300   -0.071500    1.703900
H      -3.903400    0.544900    2.561700
C      -2.383800   -0.558500    1.692300
H      -1.771400   -0.309300    2.555100
C      -1.688400   -1.333000    0.640400
P       2.410400   -1.635200    0.501500
C       3.668100   -0.369800    0.882500
H       4.596700   -0.862000    1.185500
H       3.855000    0.247000   -0.000500
C       2.384900   -2.714100    1.973700
H       2.078500   -2.140600    2.851000
H       1.675900   -3.529800    1.811500
C       3.155000   -2.688600   -0.785500
H       4.105100   -3.092200   -0.424400
H       2.471200   -3.510800   -1.011500
H       3.383600   -3.127000    2.142500
H       3.308300    0.265900    1.696300
H       3.331500   -2.110200   -1.694500
N       0.497500    0.837800    1.611200
N       0.588500    2.171200    1.450000
N       1.457100    2.188000   -0.899300
N       1.386000    0.878700   -1.213400
N      -0.971100    2.362600   -0.509500
N      -1.238700    1.062800   -0.762000
C       0.720100    0.582900    2.906200
H       0.687400   -0.434600    3.273200
C       0.958800    1.773900    3.596100
H       1.166200    1.901500    4.647000
C       0.865800    2.760000    2.624100
H       0.976800    3.833100    2.684300
C       2.907200    1.844100   -2.540300
H       3.661000    1.995200   -3.296900
C       2.361900    2.792000   -1.683600
H       2.546600    3.852300   -1.586400
C      -2.410100    1.011200   -1.397900
H      -2.819000    0.056000   -1.696600
C      -2.923500    2.301900   -1.556900
H      -3.849900    2.591700   -2.027400
C      -1.970900    3.127500   -0.980400
H      -1.927000    4.202200   -0.877000
B       0.401100    2.799300    0.056900
H       0.495300    3.987900    0.104100
C       2.249200    0.658000   -2.214200
H       2.343700   -0.330800   -2.642100
H      -0.861900   -1.953900    1.132800
